# Supplementary material for: The gut microbiota from maintenance hemodialysis patients with sarcopenia influences muscle function in mice
Source: Front Cell Infect Microbiol. 2023 Sep 12;13:1225991. doi: 10.3389/fcimb.2023.1225991 (PMC10523162; doi:10.3389/fcimb.2023.1225991)
Supplement: Supplementary file 2 [file Table_1.xlsx]

## Sheet: sarcopenia VS control
up								down
Metabolite	Metab ID	Retention time	M/Z	VIP_pred_OPLS-DA	FC(TWS/CG)	P_value		Metabolite	Metab ID	Retention time	M/Z	VIP_pred_OPLS-DA	FC(TWS/CG)	P_value
9,12,13-TriHOME	metab_8674	7.55245	311.223	1.6052	1.0475	0.01661		Isomugineic acid	metab_8792	0.720767	319.115	2.2223	0.9368	0.001021
Methylimidazoleacetic acid	metab_8747	0.997183	139.051	2.1038	1.0605	0.01491		Beta-Alanine	metab_9053	0.784033	88.0395	1.5145	0.9493	0.03988
Deoxycholic acid	metab_8961	6.40565	391.286	1.5776	1.0282	0.008652		1-(1-Naphthylmethyl)-1,2,3,4-tetrahydroisoquinoline-6,7-diol	metab_9302	1.84593	304.134	2.0299	0.916	0.04987
Ectoine	metab_9125	1.02135	187.072	1.7836	1.0417	0.007663		Turicine	metab_9396	2.11867	204.087	3.7753	0.8514	4.547e-06
Hydroxypropionic Acid	metab_9143	1.05268	89.0235	1.6568	1.0382	0.02048		DL-Alanyl-DL-leucine	SN	3.9508	201.124	1.9448	0.9326	0.01026
Benzotriazole-5-Carboxylic Acid	metab_9152	1.06837	162.03	1.9033	1.0461	0.0002739		N-(2-Amino-2-oxoethyl)-2-methylprop-2-enamide	metab_9996	4.01002	343.162	1.6905	0.9428	0.03786
Cycloheximide	metab_9153	1.06837	302.136	2.2032	1.0728	0.00531		Faropenem	metab_10090	4.26313	284.06	1.6941	0.9668	0.004222
Milrinone	metab_9160	1.10723	248.023	1.6228	1.0384	0.0007577		4-ethylamino-6-isopropylamino-1,3,5-triazin-2-ol	metab_10173	4.52217	218.103	2.7787	0.8883	3.465e-06
Hydantoin-5-propionic acid	metab_9333	1.90438	153.03	1.8685	1.0659	0.007122		Pantetheine	metab_10206	4.59895	277.122	3.1335	0.7783	0.03706
(-)-Slaframine	metab_9749	3.54573	243.135	1.5129	1.0583	0.04668		Aspartame	metab_10230	4.67762	293.114	1.7458	0.9484	0.002433
Demethoxycurcumin	metab_9911	3.84682	319.096	1.5184	1.0356	0.02456		L-Hexahydro-3-imino-1,2,4-oxadiazepine-3-carboxylic acid	metab_10253	4.72942	317.124	2.5025	0.9223	0.0007389
Gamma-Glu-leu	metab_9988	3.99215	259.13	1.7006	1.0389	0.02208		Cis-3-Hexenyl 2-aminobenzoate	metab_10385	5.08978	264.124	2.256	0.9077	0.00915
7-beta-D-Glucopyranosyloxybutylidenephthalide	metab_10250	4.71998	347.114	1.8881	1.0546	0.003055		2-Ethylphenol	metab_10445	5.25088	167.071	2.2021	0.9126	0.03364
Benzyl acetate	metab_10402	5.135	195.066	2.0698	1.0683	0.005597		Valeric acid	metab_10695	5.8518	203.129	1.6074	0.9342	0.04218
Nefiracetam	metab_10460	5.28638	283.086	2.2567	1.1142	0.04865		Glycyllysylarginine	metab_10777	5.9223	340.213	2.3955	0.9061	0.005709
Histidinyl-Leucine	metab_10539	5.4905	289.129	1.5898	1.0501	0.008333		1-(2-Hydroxyethyl-2-hydroxymethyl)-5-nitro-imidazole	metab_10917	1.89655	419.12	2.9889	0.8128	0.04496
Neocnidolide	metab_10613	5.67298	239.129	2.8025	1.1022	0.0002572		Fumagillin	metab_10957	6.11852	975.483	1.8193	0.9569	0.03816
Alpha-Terpineol acetate	metab_10618	5.69273	241.144	2.0564	1.0479	0.0003773		3'-O-Methyluridine	metab_11193	2.31028	257.078	3.0223	0.896	0.001791
Methotrexate	metab_10631	5.70807	435.156	1.6846	1.0381	0.009675		2-Hydroxyoctadecanoic acid	metab_11266	6.52332	299.259	1.5899	0.9658	0.01337
Gibberellin A24	metab_10675	5.81885	383.128	1.7396	1.0394	0.0009923		N-Linoleoyl Methionine	metab_12564	6.59383	410.273	1.9707	0.9335	0.003257
Nitrosobenzene	metab_10941	6.09518	152.035	1.6625	1.0536	0.04458		3b-Hydroxy-17-(1h-1,2,3-triazol-1-yl)androsta-5,16-diene	metab_12677	6.49137	374.201	2.3705	0.9111	0.007081
Panaxytriol	metab_10968	6.1569	323.187	2.1736	1.0536	0.003196		Manoalide	metab_12938	6.24173	877.515	3.2735	0.8547	0.001029
(+/-)-trans-and cis-4,8-Dimethyl-3,7-nonadien-2-yl acetate	metab_10983	6.18027	209.154	2.7743	1.1176	0.004053		11-{3,4-Dimethyl-5-[(1E)-prop-1-en-1-yl]furan-2-yl}undecanoylcarnitine	metab_12968	6.21063	484.303	2.1124	0.9289	0.03273
3beta-7-Drimene-3,11-diol	metab_10994	6.19567	283.192	1.5573	1.0398	0.0196		7alpha-hydroxy-3-oxochol-4-en-24-oic Acid	metab_13056	6.11852	387.253	2.4438	0.9236	0.008501
6-n-Octylaminouracil	metab_11057	6.27287	523.328	1.9984	1.0582	0.004877		PA(20:5(7Z,9Z,11E,13E,17Z)-3OH(5,6,15)/2:0)	metab_13059	6.11068	567.195	2.4655	0.9224	0.001763
Arachidonic acid	metab_11120	6.35092	349.239	1.577	1.031	0.002773		Canin	metab_13307	5.95425	259.098	2.6845	0.8629	0.008395
3beta,7alpha-Dihydroxy-5-cholestenoate	metab_11151	6.39002	453.301	2.1897	1.0439	3.208e-06		Cypridina luciferin	metab_13593	5.56525	450.224	1.5508	0.9351	0.04009
9(S)-HpOTrE	metab_11169	6.40565	309.207	1.8141	1.0389	0.008916		Hygrine	metab_13668	5.40353	186.113	1.622	0.9422	0.03284
Capryloylglycine	metab_11170	6.40565	401.269	2.1789	1.0827	0.005894		Isoleucylproline	metab_13726	5.28638	273.146	2.8818	0.8504	0.002773
Cholesterol glucuronide	metab_11262	6.51548	607.386	3.705	1.1974	0.0008779		N-Valylphenylalanine	metab_13733	5.2659	263.14	1.9503	0.9276	0.0417
3-hydroxypentadecanoyl carnitine	metab_11761	7.55245	438.263	1.5138	1.0365	0.01388		Acetylshikonin	metab_13877	4.96857	375.109	1.6367	0.9642	0.003399
Ixabepilone	metab_12032	7.55245	527.261	2.0248	1.082	0.01029		Polyethylene, oxidized	metab_13899	4.91572	225.113	2.3645	0.9308	0.00175
Scarlet red	metab_12052	7.5368	379.158	2.4492	1.1322	0.01895		Myricatomentoside I	metab_14298	4.01402	525.17	3.9301	0.8044	0.0001324
Glyuranolide	metab_12167	7.3158	533.292	1.876	1.0358	0.0003749		Pitavastatin	metab_14523	3.66882	402.152	3.4217	0.8223	0.000234
DG(15:0/16:1(9Z)/0:0)	metab_12421	6.7275	573.453	2.0928	1.0644	0.006483		Uridine	metab_14621	1.5846	243.062	1.8486	0.9506	0.0189
Bufalin	metab_12616	6.54683	367.228	2.2257	1.0878	0.01331		Petasitenine	metab_14670	3.39992	402.152	2.6542	0.8577	0.005395
Sterculic acid	metab_12685	6.48353	339.254	1.5202	1.0432	0.019		Olodaterol	metab_14696	3.3691	431.179	2.2172	0.9006	0.02464
Scymnol	metab_12874	6.30402	449.328	1.5009	1.0266	0.002307		Arginylisoleucine	metab_15124	1.89655	286.189	1.9565	0.9293	0.02274
N-Lauroyl Glutamine	metab_12971	6.21063	327.229	2.7718	1.1146	0.002447		Lysylisoleucine	metab_15196	1.84593	258.182	1.8723	0.9449	0.0165
Paricalcitol	metab_13016	6.17253	437.303	1.9639	1.1053	0.01124		4-Oxo-L-proline	metab_15241	1.5846	110.024	1.8112	0.9476	0.006917
Cortolone	metab_13028	6.16472	365.233	1.7874	1.0475	0.005788		N-Acetylhistamine	metab_15440	0.997183	152.082	4.1902	0.7618	0.0001478
(S)-10,16-Dihydroxyhexadecanoic acid	metab_13040	6.14907	287.223	2.0049	1.0571	0.007909		Histamine	metab_15442	0.997183	110.072	4.3138	0.7103	4.397e-05
MG(0:0/20:4(6Z,8E,10E,14Z)-2OH(5S,12R)/0:0)	metab_13076	6.07965	431.243	2.3951	1.1013	0.01564		Oxiracetam	metab_15627	0.736417	203.067	1.8917	0.9439	0.00483
Coumestrol	metab_13078	6.07965	267.03	2.7007	1.1001	0.003141		7-Sulfocholic acid	metab_15701	6.11852	487.237	1.6032	0.9771	0.007577
[8]-Shogaol	metab_13091	6.07193	321.171	1.7299	1.0439	0.009878		Alanylalanine	metab_15719	0.705117	159.077	2.0427	0.9436	0.00366
Deoxynivalenol	metab_13113	6.0641	277.108	1.6013	1.0307	0.0009163		4-Hydroxyphenylacetic Acid	metab_16261	4.29922	151.039	1.7773	0.9521	0.00249
[(3-Hexyl-4-methyl-2-oxo-2H-chromen-7-yl)oxy]acetic acid	metab_13127	6.05627	363.146	1.7251	1.0424	0.00481		N-Palmitoyl Leucine	metab_49	6.86418	408.291	1.5733	0.9594	0.003104
Vulgarin	metab_13164	6.04065	285.113	1.7292	1.05	0.02358		Canescein	metab_111	3.69817	589.258	5.2767	0.5439	0.002643
(3beta,6beta)-Furanoeremophilane-3,6-diol	metab_13200	6.02498	295.155	1.9485	1.0465	0.001394		1-Acetoxy-2-hydroxy-16-heptadecyn-4-one	metab_246	6.5952	649.464	1.507	0.9676	0.0007212
Zolmitriptan	metab_13326	5.94642	308.135	1.5401	1.0263	0.0001584		Avocadene 4-acetate	metab_292	6.44368	329.268	1.8959	0.925	0.03984
(2E,4E)-2,4-Nonadien-1-ol	metab_13415	5.891	185.118	1.7843	1.0438	0.0002829		Calcitriol	metab_436	6.10182	381.311	1.6935	0.9574	0.003706
Clozapine	metab_13520	5.72027	371.128	1.6813	1.0616	0.04489		His Tyr	metab_575	4.21132	319.138	2.0567	0.9141	0.009783
3-Isobutyl-1-methylxanthine	metab_13554	5.65925	443.218	2.9711	1.1422	0.02022		3-(Cyclohexylamino)-2-hydroxy-1-propanesulfonic acid	metab_580	4.01795	538.222	2.0129	0.9348	0.0003013
2-hydroxy-3-methylbutanedioylcarnitine	metab_13600	5.5582	290.125	1.5156	1.0469	0.03751		LY 235959	metab_674	3.26572	260.103	1.7405	0.946	0.01133
Isoliensinine	metab_13635	5.48302	591.283	1.8668	1.0451	0.0006422		7-Epi-12-hydroxyjasmonic acid	metab_1046	4.41852	227.128	1.9861	0.9351	0.004599
Cinncassiol A	metab_13791	5.15178	381.192	1.8809	1.0358	1.839e-05		11-Hydroxyprogesterone 11-glucuronide	metab_1048	3.17202	507.255	3.857	0.67	0.006707
6-Hydroxyhexanoic Acid	metab_13805	5.05975	131.071	1.5279	1.0316	0.04213		Lys Ile	metab_1599	1.62592	260.197	1.5733	0.958	0.006832
Sinapyl alcohol	metab_14098	4.49755	255.088	1.6465	1.0378	0.006662		L-rhamnofuranose	metab_1620	1.7536	206.102	2.1522	0.947	5.222e-09
6,7-Dimethoxy-2-(piperazin-1-yl)quinazolin-4-amine	metab_14184	5.37782	288.145	1.7083	1.0401	0.002303		5-Aminovaleric Acid	metab_1695	2.12212	159.113	2.5887	0.8897	0.003274
N(omega)-Hydroxyarginine	metab_14542	3.63532	227.056	1.5475	1.0591	0.04433		5-Amino-2-methylbenzenesulfonic acid	metab_1844	2.69003	188.038	1.5198	0.9468	0.02651
(3S,4R,5R)-1,3,4,5,6-Pentahydroxy-1-morpholin-4-ylhexan-2-one	metab_14570	3.58145	246.099	1.6629	1.0782	0.04485		Primaquine	metab_1915	2.8022	260.176	2.4613	0.8317	0.0485
Methohexital	metab_14586	3.55782	299.081	1.6792	1.0472	0.02076		4-Amino-2,2,6,6-tetramethylpiperidin-1-ol	metab_1944	2.87487	173.165	2.9829	0.8094	0.002419
4-Deoxypyridoxine	metab_14681	3.39117	198.077	3.2407	1.1497	0.0003913		Oseltamivir	metab_2122	3.33755	295.201	1.522	0.9581	0.004989
Imidazolepropionic acid	metab_14992	2.14927	185.056	2.082	1.0837	0.02015		Biocytin	metab_2237	3.65065	405.216	2.2	0.9322	0.002324
3-Cyanopropanoic acid	metab_15352	1.1298	257.078	1.554	1.0416	0.004754		2-Methyl-3-(2-pentenyl)-2-cyclopenten-1-one	metab_2508	4.45067	209.092	2.1179	0.9141	0.003991
3-Sulfopropyl methacrylate	metab_15377	1.06053	253.039	2.112	1.0697	0.001311		4-Hydroxy-4-(methylnitrosoamino)-1-(3-pyridinyl)-1-butanone	metab_2702	5.07607	287.114	1.7623	0.9075	0.03897
N-acetylaspartate	metab_15384	1.05268	174.04	1.8279	1.057	0.02863		Pyridine N-oxide glucuronide	metab_2734	5.19723	305.111	1.9926	0.8788	0.04499
N-Acetyl-DL-Aspartic Acid	metab_15477	0.807533	174.04	1.7422	1.0519	0.02387		Tryptophol	metab_2828	5.54212	203.118	2.228	0.8734	0.01291
2-Pyrimidine Acetic Acid	metab_15531	0.7521	137.035	1.5116	1.0329	0.003979		Imidazolone A	metab_2875	1.22638	283.14	1.96	0.9308	0.007761
Methanethiosulfonate	metab_15582	0.74425	110.957	1.622	1.0501	0.02441		Eugenin	metab_2883	5.7826	224.092	2.1646	0.8993	0.006497
Aceneuramic acid	metab_15729	0.697283	308.099	1.6202	1.043	0.02305		Cepharanthine	metab_2922	5.89413	639.308	1.5639	0.9454	0.03628
(4E,7E,10E,13E)-Hexadeca-4,7,10,13-tetraenoic acid	metab_16082	6.24173	293.176	1.6712	1.031	0.003954		Chrysophanol	metab_2960	5.9738	255.065	1.9564	0.9381	0.009303
5'-Carboxy-gamma-chromanol	metab_16136	6.28063	305.176	2.5761	1.1004	0.02045		4-ene-Valproic acid	metab_3085	6.2287	326.232	2.6624	0.8838	0.001094
Quinceoxepine	metab_16187	6.4679	415.282	1.8515	1.0558	0.02213		Bullatanocin	metab_3294	6.66667	621.47	1.888	0.9391	0.0154
Allodeoxycholic acid	metab_0	6.55532	415.281	1.6894	1.0437	0.01826		Hepoxilin B3	metab_3311	6.6984	359.216	1.5685	0.9432	0.0177
PS(20:5(5Z,8Z,11Z,14Z,17Z)/PGJ2)	metab_14	6.65085	877.489	2.2713	1.2121	0.03747		7,10,13,16,19-Docosapentaenoic acid	metab_4097	7.0223	363.289	2.055	0.8988	0.04217
Isodeoxycholic acid	metab_168	7.75533	415.282	2.1188	1.1263	0.01899		17-Epimethyltestosterone	metab_4098	7.0223	335.257	1.9253	0.9363	0.003437
Glu Met	metab_805	2.50598	279.101	1.8378	1.0717	0.004403		3-Pyridinamine	metab_4171	0.58735	112.087	3.6611	0.8645	1.144e-10
2-Ethyl-2-hydroxybutanedioylcarnitine	metab_867	2.69003	288.144	1.6319	1.0601	0.004227		Tetrahydrodeoxycorticosterone	metab_4353	6.66667	335.258	1.7409	0.9508	0.002947
Phenytoin dihydrodiol	metab_934	2.85087	328.132	2.5495	1.1302	0.0006051		5-Hexyl-2-furanoctanoic acid	metab_4493	6.52348	327.253	1.8972	0.9099	0.02914
S-4-Hydroxymephenytoin	metab_983	2.98738	276.134	1.5437	1.0454	0.002964		(5xi,9xi,13xi,18xi,19beta)-3-Oxolup-20(29)-en-28-oic Acid	metab_4688	6.34017	437.338	2.5769	0.8992	0.000265
2-(3,5-dimethylpyrazol-1-yl)-1-[4-(thiophen-3-ylmethyl)piperazin-1-yl]ethanone	metab_1073	3.27365	301.15	1.5532	1.037	0.001104		N-Eicosapentaenoyl Arginine	metab_5004	6.06182	500.356	1.9321	0.9401	0.002997
7-(2-aminophenyl)heptanoic acid	metab_1166	3.62675	222.149	1.631	1.0756	0.03078		Cer(d16:1/22:6(4Z,7Z,11E,13Z,15E,19Z)-2OH(10S,17))	metab_5128	5.96582	578.453	2.4896	0.8682	0.01137
Dihydroceramide	metab_1589	6.49153	330.3	1.7592	1.0494	0.008601		PGF2a ethanolamide	metab_5136	5.9578	439.316	1.5973	0.9547	0.009855
Butyl 3-hydroxy-2-methylidenebutanoate	metab_1752	2.42598	190.144	1.8728	1.0875	0.02489		Coniferaldehyde	metab_5140	5.9578	196.097	1.6202	0.953	0.01167
Domoic acid	metab_1961	2.89888	312.144	1.9388	1.1081	0.01704		Marmeline	metab_5304	5.66212	390.148	1.8534	0.9164	0.04267
Cis-zeatin riboside	metab_1965	2.90688	415.169	2.0864	1.1511	0.02462		Hetacillin	metab_5379	5.47808	390.148	3.3186	0.7256	0.01908
Methyldopate	metab_2002	3.02803	240.123	1.8801	1.0863	0.02344		MG(20:3(11Z,14Z,17Z)/0:0/0:0)	metab_5555	5.03607	425.264	1.9058	0.91	0.01749
Dihyroxy-1H-indole glucuronide I	metab_2084	3.2187	343.115	2.3483	1.1281	0.004363		Allosamidin	metab_5567	5.0114	623.282	2.8184	0.7926	0.0166
20-Carboxyleukotriene B4	metab_2116	3.31353	389.192	1.8687	1.0939	0.04588		Tricaffeoyl spermidine	metab_5582	4.97138	649.286	1.7206	0.9181	0.04181
21-Deoxycortisol	metab_2178	3.48977	385.175	2.5653	1.1965	0.02329		3,N(4)-Ethenodeoxycytidine	metab_5677	4.7547	315.109	1.9905	0.9134	0.01172
3-Phenylpropyl 2-methylpropanoate	metab_2213	3.57838	248.164	1.6728	1.0701	0.04094		1,2-Dihydronaphthalene	metab_5843	4.40267	131.086	2.0693	0.9408	6.941e-07
Erythratine	metab_2240	3.65858	333.181	1.961	1.1047	0.03216		5'-Deoxy-5-fluorocytidine	metab_5902	4.276	287.113	2.5926	0.8482	0.001068
Kinetensin 4-7	metab_2280	3.75357	613.323	2.3522	1.0763	0.0006471		Swertiamarin	metab_5998	4.08988	375.13	2.0245	0.9337	0.0001619
Taurocholic Acid	metab_2403	6.1577	533.325	1.5345	1.0455	0.02361		(3S)-3,6-Diaminohexanoate	metab_6033	4.00932	129.102	1.5521	0.9487	0.004813
Glyceryl 5-hydroxydecanoate	metab_2456	4.292	304.211	1.8956	1.116	0.03257		Leu Leu	metab_6084	3.9053	245.186	1.7666	0.9543	0.002978
Dec-7-enedioylcarnitine	metab_2530	4.52233	344.207	1.8847	1.0929	0.04687		2,3-Butanediol glucoside	metab_6161	3.77745	217.107	1.8202	0.9264	0.002376
(E)-3-Tosylacrylonitrile	metab_2537	4.55435	208.043	2.3481	1.1956	0.04743		Tryptophanamide	metab_6180	3.72977	470.224	1.76	0.9193	0.03298
5-Megastigmen-7-yne-3,9-diol	metab_2576	4.6747	250.18	1.6546	1.0808	0.04362		Acrimarine I	metab_6182	3.72177	607.239	2.812	0.8395	0.01076
2-Hydroxy-p-mentha-1,8-dien-6-one	metab_2701	5.07607	208.133	1.9395	1.1052	0.02561		4-[(2,4-Dihydroxy-3,3-dimethylbutanoyl)amino]butanoic acid	metab_6333	3.48177	234.134	2.4416	0.9237	7.424e-05
SM(d19:0/PGD2)	metab_3111	6.27633	837.58	3.5282	1.2562	0.0037		2,3-Butanediol apiosylglucoside	metab_6340	3.46577	426.198	1.7642	0.9141	0.03033
Hydroxytetradecadienyl-l-carnitine	metab_3124	6.30818	370.295	1.9032	1.0796	0.04719		Remifentanil Acid	metab_6361	3.42585	327.17	1.7522	0.9208	0.03603
8-Hexanoylneosolaniol	metab_3571	3.30553	503.221	3.9847	1.5298	0.005525		Dihydroetorphine	metab_6552	3.13252	458.224	2.1247	0.8713	0.02674
N8-Acetylspermidine	metab_3633	7.73937	188.176	1.5352	1.0307	6.205e-07		Isoleucyl-Tryptophan	metab_6608	3.05202	359.211	2.4119	0.8904	0.005259
1,5-Isoquinolinediol	metab_4106	4.47448	162.055	3.1849	1.1791	0.003928		Cenisertib	metab_6651	2.98738	493.281	4.2926	0.8114	7.042e-09
Chrysosplenetin	metab_4631	5.47808	357.097	3.0223	1.3316	0.009795		Thr Ile	metab_6756	2.86688	233.15	1.5777	0.9599	0.005795
Undecylenic acid	metab_4637	6.39588	386.326	2.034	1.0928	0.04399		Gly Val Val	metab_6863	2.73002	274.176	1.7126	0.9425	0.002662
Fusaric acid	metab_4753	6.28432	180.102	2.6074	1.1005	0.0005652		Glu Gln Glu	metab_6876	3.84138	405.159	3.2509	0.7959	0.0107
Deoxycholyltryptophan	metab_4754	6.27633	617.33	5.9353	1.692	4.756e-05		N-lactoyl-Methionine	metab_7041	2.56967	204.069	2.5786	0.8828	0.0003461
8,9-DiHETrE	metab_4780	6.25248	356.279	2.6632	1.1643	0.002759		Ethyl 2-hydroxy-3-(3-indolyl)propanoate glucoside	metab_7145	4.12265	396.162	3.3674	0.7435	0.02222
Cfp-aaf-pab	metab_5141	5.9498	621.292	1.7004	1.0431	0.0009233		Glutamylglutamic acid	metab_7157	2.21827	259.092	1.9891	0.9216	0.007756
LysoPE(22:0/0:0)	metab_5156	5.94182	560.369	2.6684	1.1568	0.007547		L-Rhamnulose	metab_7182	2.07413	206.102	3.6593	0.8554	5.843e-12
Histidinohydroxylysinonorleucine	metab_5277	5.71833	486.271	1.7284	1.1002	0.03308		Lys Leu	metab_7355	1.84143	260.197	2.0032	0.9457	0.0003146
1,2-Dihydronaphthalene-1,2-diol	metab_5322	5.61412	180.102	1.5098	1.0409	0.005558		Imazamox	metab_7365	1.80943	306.148	1.7101	0.9429	0.0277
Serotonin	metab_5340	5.57412	370.223	1.5527	1.0598	0.01936		Seryllysine	metab_7546	1.18685	256.129	2.8135	0.9108	8.377e-08
Petasinine	metab_5384	5.47008	303.17	1.7284	1.0436	0.001052		Nomega-Acetylhistamine	metab_7806	0.744333	154.097	4.9287	0.7252	9.633e-07
Bakers yeast extract	metab_5404	5.40542	257.095	4.7445	1.701	7.984e-05		Trimethylamine N-Oxide	metab_7987	0.6663	76.0763	2.053	0.9045	0.01763
Oxamniquine	metab_5528	5.10872	262.155	3.2734	1.3885	0.005144		Mycophenolate mofetil	metab_8537	4.04193	475.24	2.3859	0.8616	0.02181
L-3-(3-Hydroxy-4-pivaloyloxyphenyl)alanine	metab_5584	4.97138	264.123	1.7268	1.0735	0.03354
11,12-DiHETrE	metab_5615	4.88338	402.263	1.5455	1.0527	0.02012
3-Hydroxy-p-mentha-1,8-dien-7-al	metab_5618	4.88338	208.133	1.7346	1.0875	0.02173
1,2,3,4,5,6-Hexahydro-5-(1-hydroxyethylidene)-7H-cyclopenta[b]pyridin-7-one	metab_5803	4.49045	162.093	2.1445	1.1155	0.01734
2,3-Dihydroxypropyl octanoate	metab_5806	4.48247	260.185	1.8892	1.0943	0.006305
Supinine	metab_5813	4.46658	316.212	2.0174	1.0981	0.02566
5-Hydroxyindoleacetate	metab_5945	4.1953	192.065	2.5541	1.1217	0.003476
Trimethobenzamide	metab_5962	4.15465	371.196	1.888	1.0948	0.04156
Tyrosyl-Leucine	metab_5991	4.09863	611.307	1.7569	1.0484	0.002996
Codeinone	metab_6065	3.9373	340.176	2.0341	1.0969	0.02317
Cafestol	metab_6226	3.66658	355.164	1.6383	1.0656	0.01242
Subaphylline	metab_6236	3.65065	297.181	1.5616	1.0624	0.04624
Non-5-enedioylcarnitine	metab_6316	3.51377	362.217	2.5327	1.1342	0.02173
Estriol	metab_6345	3.45775	311.159	1.5573	1.0554	0.01971
Isoleucyl-Glutamate	metab_6450	3.29757	261.144	1.6954	1.0658	0.01794
Queuine	metab_6461	3.27365	319.151	2.1075	1.0642	0.002279
Elymoclavine	metab_6466	3.27365	277.129	2.9296	1.1833	0.00514
Procaine	metab_6630	3.02803	237.16	1.7462	1.0691	0.0222
Pergillin	metab_6710	2.91488	302.139	2.4444	1.151	0.004109
5-Aminosalicylic Acid	metab_6867	2.73002	154.05	1.7271	1.0683	0.01884
Thienamycin	metab_6941	2.6575	305.116	1.8087	1.0814	0.006478
4-Hydroxy-6-octenoylcarnitine	metab_7124	4.10663	302.196	1.7705	1.0801	0.04285
DL-Acetylcarnitine	metab_7156	2.22628	204.123	1.685	1.0524	0.01201
6-(Pyridin-3-YL)hexanoic acid	metab_7250	4.21932	194.118	1.6425	1.0655	0.01137
Linatine	metab_7446	1.45807	323.135	1.9377	1.0753	0.02263
3-Methylcrotonylglycine	metab_7496	1.29803	190.107	1.6183	1.0464	0.00929
N-(2-Hydroxypropyl)valine	metab_7517	1.23437	176.128	1.6996	1.0607	0.0204
Gamma-L-Glutamyl-L-pipecolic acid	metab_7550	1.17087	223.108	1.5741	1.0645	0.0495
Pipecolic Acid	metab_7674	0.980533	130.086	1.9872	1.0757	0.0397
4-(4-Methylcyclohexyl)-4-oxobutanoic acid	metab_7682	4.7867	240.159	2.4438	1.0972	3.174e-08
Triethanolamine	metab_7982	0.6663	150.113	1.9636	1.1312	0.04675
APC	metab_8511	5.51812	651.302	1.7259	1.043	0.001562
Enalaprilat	metab_8524	3.9293	349.176	1.5337	1.0597	0.01374
Ornithine	metab_8541	0.6663	133.097	1.705	1.0896	0.02358

## Sheet: sarcopenia VS non-sarcopenia
up								down
Metabolite	Metab ID	Retention time	M/Z	VIP_pred_OPLS-DA	FC(TWS/TWN)	P_value		Metabolite	Metab ID	Retention time	M/Z	VIP_pred_OPLS-DA	FC(TWS/TWN)	P_value
Methylimidazoleacetic acid	metab_8747	0.997183	139.051	1.8712	1.0516	0.01549		Isomugineic acid	metab_8792	0.720767	319.115	3.1532	0.9261	1.59e-05
L-Allysine Ethylene Acetal	metab_8990	1.89655	188.092	2.4655	1.0511	0.005575		Palatinose	metab_8988	0.697283	377.086	2.3127	0.9594	0.005484
Hydroxypropionic Acid	metab_9143	1.05268	89.0235	1.7006	1.0364	0.02374		Glycylvaline	metab_9199	1.21113	173.093	2.0125	0.953	0.01269
Benzyl acetate	metab_10402	5.135	195.066	1.9237	1.0531	0.01777		1-(1-Naphthylmethyl)-1,2,3,4-tetrahydroisoquinoline-6,7-diol	metab_9302	1.84593	304.134	2.8641	0.8996	0.02701
Indolelactic acid	metab_10543	5.5073	204.066	2.3877	1.1018	0.04767		Turicine	metab_9396	2.11867	204.087	2.6137	0.9137	0.02945
Safinamide	metab_10686	5.83453	649.289	1.6417	1.0349	0.02045		Levetiracetam	metab_9708	3.4595	215.103	1.5503	0.9726	0.02234
N-Lactoylleucine	metab_11034	1.91225	202.108	2.2241	1.0496	0.003997		Psilocybine	metab_9947	3.90282	265.076	2.078	0.955	0.004507
Polyporusterone C	metab_11201	6.4445	457.296	2.1263	1.0528	0.01243		Niveusin C	metab_10026	4.10812	359.146	1.5964	0.9726	0.0202
8-Hydroxyhexadecanoylcarnitine	metab_11762	7.55245	452.278	1.6264	1.056	0.04609		4-ethylamino-6-isopropylamino-1,3,5-triazin-2-ol	metab_10173	4.52217	218.103	3.0525	0.8686	0.0002445
Prostaglandin B2	metab_13493	5.76883	379.213	1.8421	1.0372	0.02222		Aspartame	metab_10230	4.67762	293.114	2.4927	0.9436	0.003331
3-(2-(Benzoxazol-2-yl)ethyl)-5-ethyl-6-methylpyridin-2(1H)-one	metab_13779	5.17112	319.086	3.3019	1.1273	0.004891		Methyldymron	metab_10283	4.81358	305.107	1.6185	0.9729	0.01692
Methohexital	metab_14586	3.55782	299.081	2.9211	1.1017	0.01905		Cis-3-Hexenyl 2-aminobenzoate	metab_10385	5.08978	264.124	3.0874	0.9035	0.007942
4-Deoxypyridoxine	metab_14681	3.39117	198.077	2.8198	1.0974	0.008762		Epostane	metab_10462	5.2899	378.204	1.8817	0.9655	0.02367
Aceneuramic acid	metab_15729	0.697283	308.099	1.5975	1.0266	0.01834		4-Oxofenretinide	metab_10815	5.96207	404.22	3.3875	0.9002	0.02356
Butyl 3-hydroxy-2-methylidenebutanoate	metab_1752	2.42598	190.144	2.1939	1.0968	0.0007285		MG(0:0/24:6(6Z,9Z,12Z,15Z,18Z,21Z)/0:0)	metab_11183	6.42117	425.306	2.215	0.927	0.01584
Leucyl-leucine	metab_1866	2.714	308.197	1.9207	1.0631	0.004824		3'-O-Methyluridine	metab_11193	2.31028	257.078	3.6387	0.8936	0.002319
N-Eicosapentaenoyl Asparagine	metab_1918	2.8022	399.26	1.7317	1.07	0.01873		2-Hydroxyoctadecanoic acid	metab_11266	6.52332	299.259	2.2851	0.9571	0.00521
Cis-zeatin riboside	metab_1965	2.90688	415.169	2.1292	1.1544	0.02657		Docosahexaenoic Acid	metab_11336	6.61732	327.233	1.7082	0.9768	0.002286
Gamma-Aminobutyryllysine	metab_2102	3.28163	254.15	1.8103	1.0596	0.001013		N-Linoleoyl Phenylalanine	metab_11355	6.64082	426.302	1.8217	0.9704	0.005235
20-Carboxyleukotriene B4	metab_2116	3.31353	389.192	2.1357	1.112	0.02552		8,11-eicosadiynoic acid	metab_11374	6.67213	303.233	1.5498	0.9764	0.003604
Blasticidin S	metab_2163	3.44977	387.191	3.0304	1.1731	0.0006911		Difructose anhydride III	metab_11542	0.7286	369.104	1.968	0.9714	0.002109
Agar	metab_2201	3.5464	714.313	2.6773	1.1785	0.03903		N-Linoleoyl Leucine	metab_12477	6.68058	392.317	1.7595	0.9719	0.01817
2-Methyl-3-(2-pentenyl)-2-cyclopenten-1-one	metab_2508	4.45067	209.092	1.5976	1.0697	0.01999		N-Linoleoyl Methionine	metab_12564	6.59383	410.273	2.662	0.9324	0.002382
Ligustilide	metab_2588	4.7227	191.107	1.5184	1.0499	0.04141		11-{3,4-Dimethyl-5-[(1E)-prop-1-en-1-yl]furan-2-yl}undecanoylcarnitine	metab_12968	6.21063	484.303	4.9883	0.8452	0.0002449
N-Oleoyl Aspartic acid	metab_2714	5.10872	415.316	1.8049	1.0845	0.01882		(S)-10,16-Dihydroxyhexadecanoic acid	metab_13040	6.14907	287.223	1.6149	0.9752	0.04051
N-Nervonoyl Glutamine	metab_2858	5.66212	536.442	2.7546	1.1867	0.01004		Taurodeoxycholic acid	metab_13082	6.07193	498.29	2.421	0.9411	0.0182
Cer(d16:1/20:4(6E,8Z,11Z,14Z)+=O(5))	metab_2956	5.96582	536.442	4.0137	1.338	0.000353		Tiglic acid	metab_13226	6.00902	199.097	1.6024	0.9741	0.01674
8-Hexanoylneosolaniol	metab_3571	3.30553	503.221	4.3375	1.6113	0.002355		Canin	metab_13307	5.95425	259.098	4.1224	0.838	0.002378
Cer(d16:1/22:6(5Z,8E,10Z,13Z,15E,19Z)-2OH(7S, 17S))	metab_4968	6.09382	578.453	2.2855	1.1543	0.03068		Benzeneacetic acid, 4-(2-(diethylamino)-2-oxoethoxy)-3-ethoxy-, propyl ester	metab_13524	5.71327	388.155	2.2914	0.9253	0.009701
Hetacillin	metab_5379	5.47808	390.148	2.099	1.2366	0.04092		Butyl butyryllactate	metab_13813	5.10913	261.134	1.6676	0.9745	0.006037
Bakers yeast extract	metab_5404	5.40542	257.095	2.817	1.3015	0.02221		Pimelic Acid	metab_14116	4.47043	159.066	1.5339	0.9733	0.03309
Linagliptin	metab_5589	4.95538	473.239	1.6835	1.0442	0.006389		3-Hydroxydodecanedioic acid	metab_14194	5.3981	227.129	1.5589	0.9784	0.0159
Aciclovir	metab_5695	4.7147	267.12	1.7484	1.0612	0.03884		Pitavastatin	metab_14523	3.66882	402.152	4.1573	0.8292	0.0008668
Trimethobenzamide	metab_5962	4.15465	371.196	2.2264	1.1218	0.01161		Uridine	metab_14621	1.5846	243.062	3.1648	0.9374	0.006937
Remifentanil Acid	metab_6361	3.42585	327.17	3.157	1.3678	0.0274		Petasitenine	metab_14670	3.39992	402.152	4.0252	0.848	0.0026
3-Hydroxynona-5,7-dienoylcarnitine	metab_6449	3.29757	331.222	2.8528	1.138	0.0003554		Olodaterol	metab_14696	3.3691	431.179	3.2286	0.8783	0.01293
Queuine	metab_6461	3.27365	319.151	4.1061	1.203	5.928e-12		Arginylisoleucine	metab_15124	1.89655	286.189	1.8426	0.9349	0.04988
Elymoclavine	metab_6466	3.27365	277.129	7.6729	4.1667	2.123e-09		Lysylisoleucine	metab_15196	1.84593	258.182	2.0103	0.9468	0.0249
Iberdomide	metab_6488	3.2187	472.186	1.6016	1.0568	0.01601		4-Oxo-L-proline	metab_15241	1.5846	110.024	2.6686	0.9297	0.002027
5-(N,N-Hexamethylene)amiloride	metab_6731	2.89088	640.287	2.1341	1.1199	0.03805		Rutinose	metab_15595	0.736417	361.091	2.4327	0.9404	0.02114
5-Aminosalicylic Acid	metab_6867	2.73002	154.05	1.7922	1.0912	0.02096		Oxiracetam	metab_15627	0.736417	203.067	2.5572	0.9499	0.003583
5-((6-((Aminomethyl)amino)-1-oxohexyl)amino)pentanoic acid	metab_6881	2.714	273.192	3.4201	1.7537	0.02		Prostaglandin B1	metab_16147	6.35092	317.212	1.5771	0.9761	0.04278
Betaine	metab_7104	2.418	163.058	1.7892	1.0917	0.0304		Avocadene 4-acetate	metab_292	6.44368	329.268	1.6723	0.9323	0.03978
Beta-tyvelose	metab_7327	1.85742	190.107	1.7713	1.0493	0.002443		3-(Cyclohexylamino)-2-hydroxy-1-propanesulfonic acid	metab_580	4.01795	538.222	1.6221	0.9385	0.01192
Phenylalanylglutamine	metab_7560	1.15492	294.145	2.3159	1.1307	0.009363		L-Histidine trimethylbetaine	metab_585	3.02003	198.124	1.5309	0.9614	0.001351
								12S-HHT	metab_608	3.58638	325.176	3.3331	0.8821	2.751e-05
								LY 235959	metab_674	3.26572	260.103	2.9666	0.9062	4.939e-14
								Glu Met	metab_805	2.50598	279.101	3.3062	0.8698	6.68e-06
								Suberylglycine	metab_818	1.85742	196.097	2.474	0.9289	4.404e-05
								2-Ethyl-2-hydroxybutanedioylcarnitine	metab_867	2.69003	288.144	2.6441	0.9035	2.365e-06
								Propyl cinnamate	metab_895	2.6495	208.133	2.1147	0.9257	0.006813
								Phenytoin dihydrodiol	metab_934	2.85087	328.132	2.8335	0.8919	3.026e-05
								S-4-Hydroxymephenytoin	metab_983	2.98738	276.134	1.8493	0.9507	0.0004358
								(S)-Edulinine	metab_989	3.00338	292.154	1.8256	0.9573	7.376e-05
								Oxycodone	metab_1006	3.05202	316.154	1.8613	0.9382	0.006194
								AB-MECA	metab_1030	3.12452	417.198	2.2598	0.8966	0.008584
								(10Z,14E,16E)-10,14,16-Octadecatrien-12-ynoic acid	metab_1034	3.14052	297.181	3.1034	0.8856	0.0001077
								L-Histidinol	metab_1071	3.26572	324.217	2.9525	0.849	0.005861
								2-(3,5-dimethylpyrazol-1-yl)-1-[4-(thiophen-3-ylmethyl)piperazin-1-yl]ethanone	metab_1073	3.27365	301.15	1.6643	0.9637	0.0002052
								7-(2-aminophenyl)heptanoic acid	metab_1166	3.62675	222.149	2.4779	0.9018	0.0007211
								8-Hydroxy-4(6)-lactarene-5,14-diol	metab_1547	1.32203	299.16	2.3171	0.9165	0.003556
								3,4-Dihydroxyhydrocinnamic acid	metab_1550	1.33805	224.092	2.2622	0.9367	7.802e-05
								4-Hydroxy-6-methyl-3-(1-oxobutyl)-2H-pyran-2-one	metab_1565	1.41005	238.107	3.0532	0.8785	6.264e-05
								MEPHENOXALONE	metab_1601	1.6419	256.118	2.0521	0.9359	0.0004865
								Monocrotaline	metab_1653	1.88942	343.187	1.8634	0.9462	0.00251
								Artemidiol	metab_1669	1.96145	252.123	3.2155	0.8644	0.0001813
								N6-phenylisopropyladenosine	metab_1804	2.6015	368.171	2.8527	0.8642	2.299e-05
								Aldosterone	metab_1817	2.6335	343.187	2.1134	0.9388	0.0001078
								N-Methyl-L-proline	metab_1870	2.722	259.165	2.6938	0.8935	0.000692
								Domoic acid	metab_1961	2.89888	312.144	2.9825	0.8615	0.0002777
								Sulfanilic Acid	metab_1993	3.00338	174.022	1.8766	0.9261	0.005454
								L-Prolinamide, glycyl-N-(4-methyl-2-oxo-2H-1-benzopyran-7-yl)-	metab_1997	3.0114	362.171	2.0091	0.9415	2.012e-05
								Methyldopate	metab_2002	3.02803	240.123	3.2202	0.8757	0.000264
								Isoleucyl-Tyrosine	metab_2049	3.14052	259.144	4.5602	0.5407	0.005574
								N-Jasmonoylisoleucine	metab_2053	3.14842	324.217	3.6649	0.752	0.009783
								Cinnamaldehyde	metab_2087	3.23453	174.091	1.6441	0.9459	0.01646
								Saxitoxin	metab_2137	3.38588	341.17	2.2956	0.9114	0.001717
								21-Deoxycortisol	metab_2178	3.48977	385.175	2.6534	0.8683	0.006662
								3-Phenylpropyl 2-methylpropanoate	metab_2213	3.57838	248.164	2.1499	0.9245	0.005389
								2-Amino-3-methylbenzoate	metab_2227	3.61875	303.136	2.7663	0.9005	1.426e-05
								Etiracetam	metab_2236	3.65065	212.139	2.3782	0.8859	0.002353
								Erythratine	metab_2240	3.65858	333.181	2.7942	0.8803	0.001413
								Docebenone	metab_2277	3.74557	349.176	2.6558	0.9075	7.72e-06
								Prostaglandin I2	metab_2301	3.81742	391.185	2.0376	0.9312	0.0007543
								Kievitone	metab_2421	4.17065	374.16	2.1265	0.9226	0.0005371
								Traumatin	metab_2428	4.1953	230.175	2.5104	0.862	0.01378
								5-Hydroxydec-7-enoylcarnitine	metab_2442	4.24332	330.227	3.2212	0.8302	9.746e-05
								Glutethimide	metab_2450	4.276	218.118	1.7865	0.9388	0.007194
								Epitiostanol	metab_2453	4.276	348.238	2.5975	0.8902	0.0002358
								Glyceryl 5-hydroxydecanoate	metab_2456	4.292	304.211	3.5404	0.8241	8.662e-05
								Triethylene glycol monohexyl ether	metab_2519	4.48247	276.217	3.0116	0.8295	0.005327
								Epioxylubimin	metab_2554	4.61065	270.206	1.5481	0.9493	0.006541
								3-Methoxytyramine	metab_2573	4.6667	352.222	2.396	0.9118	0.0005179
								5-Megastigmen-7-yne-3,9-diol	metab_2576	4.6747	250.18	2.2835	0.908	0.003717
								24,25-Diacetylvulgaroside	metab_2634	4.85137	553.338	2.9266	0.856	0.003499
								Dipivefrin	metab_2637	4.85937	334.201	1.5981	0.9549	0.001624
								L-Proline, 1-(2-methyl-3-(methylthio)-1-oxopropyl)-, (S)-	metab_2645	4.88338	232.1	1.9868	0.8992	0.02807
								Amabiline	metab_2653	4.90737	316.212	2.1189	0.9354	0.0003746
								Valylphenylalanine	metab_2697	5.06008	282.181	3.7532	0.8153	1.764e-05
								4-Hydroxy-4-(methylnitrosoamino)-1-(3-pyridinyl)-1-butanone	metab_2702	5.07607	287.114	1.8303	0.8948	0.03093
								Prostaglandin E2 methyl ester	metab_2800	5.42943	408.274	4.3458	0.699	0.0002673
								Methylphenidate	metab_2809	5.4941	216.138	1.6109	0.956	0.00484
								15-Octadecene-9,11,13-triynoic acid	metab_2908	5.84662	312.196	2.3929	0.9047	0.003806
								Esculeogenin A	metab_2953	5.9578	465.369	2.2153	0.8818	0.02043
								Gamabufotalin	metab_3055	6.1577	420.275	1.5536	0.9508	0.0149
								Behenic acid	metab_3718	7.91587	379.295	2.0906	0.8972	0.01592
								DG(22:0/0:0/6 keto-PGF1alpha)	metab_4483	6.52348	805.558	1.535	0.9468	0.04335
								postin	metab_4757	6.27633	461.298	2.4781	0.8443	0.01304
								Oryzalexin A	metab_4836	6.197	344.258	1.7216	0.9558	0.002287
								Carpaine	metab_5118	5.9738	479.384	2.842	0.8515	0.001281
								Bryo 1	metab_5134	5.9578	887.442	2.1449	0.8737	0.03939
								Trans-Grandmarin	metab_5219	5.83062	602.223	2.0421	0.8742	0.04392
								Histidinohydroxylysinonorleucine	metab_5277	5.71833	486.271	3.1077	0.8522	0.000235
								Valylisoleucine	metab_5390	5.45408	272.197	3.2004	0.826	0.001275
								(3Z)-2-Propylpent-3-enoic acid	metab_5394	5.43808	348.217	2.5306	0.9094	0.0001241
								Oxamniquine	metab_5528	5.10872	262.155	3.0198	0.8249	0.003069
								Hernandulcin	metab_5542	5.07607	278.211	2.2755	0.9301	9.182e-05
								N-Lauroyl Serine	metab_5550	5.05208	288.217	2.3608	0.9067	0.000149
								CC(=O)Nccccccn1C=CC(=O)C(O)=C1C	metab_5617	4.88338	284.196	2.6156	0.9017	5.229e-05
								3-Hydroxy-p-mentha-1,8-dien-7-al	metab_5618	4.88338	208.133	2.6753	0.885	0.0004734
								Edaravone	metab_5687	4.7307	207.113	3.535	0.8408	2.534e-05
								Capsaicin	metab_5721	4.6667	306.206	2.2501	0.8995	0.01057
								3-hydroxynonanoyl carnitine	metab_5740	4.62668	318.227	3.7398	0.7777	0.0002773
								6-Hydroxyheptanoylcarnitine	metab_5757	4.59418	290.196	1.9065	0.9379	0.0006794
								5-(Tetrahydro-2H-pyran-4-yl)-1H-indole	metab_5770	4.56235	202.123	1.6148	0.9633	0.005244
								2,3-Dihydroxypropyl octanoate	metab_5806	4.48247	260.185	2.9029	0.8765	4.134e-05
								Methyl (3b,11x)-3-Hydroxy-8-oxo-6-eremophilen-12-oate	metab_5809	4.47448	322.201	2.4491	0.9135	0.0003373
								Supinine	metab_5813	4.46658	316.212	2.9643	0.8862	0.0004266
								Norethindrone	metab_5826	4.4265	343.165	1.8505	0.9514	3.822e-05
								Venlafaxine	metab_5901	4.276	310.237	3.3	0.7899	0.008988
								5'-Deoxy-5-fluorocytidine	metab_5902	4.276	287.113	3.9915	0.7314	2.3e-05
								Dioscoretine	metab_5903	4.276	274.201	1.9547	0.9476	0.0003537
								Bunitrolol	metab_6005	4.07392	266.186	2.6201	0.8461	0.01037
								3-Phenylpropyl isovalerate	metab_6015	4.04193	262.18	1.6371	0.9528	0.003315
								Nicoboxil	metab_6032	4.00932	188.107	1.6168	0.9477	0.007077
								Hydrocortisone phosphate	metab_6042	3.99332	425.17	1.5941	0.9331	0.03191
								2-Hydroxyestriol	metab_6109	3.85733	343.132	2.8442	0.863	0.0002187
								Tryptophanamide	metab_6180	3.72977	470.224	2.3352	0.8901	0.003185
								Cafestol	metab_6226	3.66658	355.164	1.64	0.9488	0.005959
								Subaphylline	metab_6236	3.65065	297.181	2.8175	0.8986	0.0003056
								3,4-Methylenedioxyamphetamine	metab_6246	3.63475	180.102	2.8051	0.8919	0.0002321
								Triticonazole	metab_6306	3.5384	335.16	2.1201	0.9352	0.0003624
								Estriol	metab_6345	3.45775	311.159	2.975	0.8953	3.039e-05
								7-Hydroxyetodolac	metab_6349	3.44977	286.144	2.5025	0.8875	0.006386
								Isocolumbin	metab_6384	3.39388	376.172	1.6477	0.9192	0.04813
								(2R,4S)-1-(Tert-butoxycarbonyl)-4-phenylpyrrolidine-2-carboxylic acid	metab_6386	3.39388	309.181	2.3842	0.9256	5.156e-05
								Crispolide	metab_6438	3.30553	344.145	2.0452	0.88	0.04592
								Arctiopicrin	metab_6455	3.28163	368.207	1.9649	0.9482	0.0001962
								Bucolome	metab_6458	3.28163	249.16	1.521	0.9575	0.005065
								L-DOPA n-Butyl Ester	metab_6556	3.13252	271.165	3.824	0.8238	0.002569
								21-Deoxycortisone	metab_6600	3.06002	367.186	1.6924	0.9618	4.744e-06
								Glutaminylvaline	metab_6628	3.02803	287.171	4.2481	0.7064	0.0003953
								Procaine	metab_6630	3.02803	237.16	1.5954	0.9472	0.0333
								Cenisertib	metab_6651	2.98738	493.281	3.8559	0.8332	8.845e-07
								Pergillin	metab_6710	2.91488	302.139	2.3477	0.9016	0.001678
								Gln Ile	metab_6778	2.8422	260.16	2.4725	0.9152	0.0006189
								2R-Hydroxymethyl-3S-hydroxypyrolidine	metab_6786	2.8262	257.15	2.1955	0.9365	2.427e-05
								Ritalinic Acid	metab_6804	2.8022	237.16	2.4653	0.9068	0.006255
								1-Tert-Butyl 4-ethyl 3-oxopiperidine-1,4-dicarboxylate	metab_6835	2.754	289.175	2.8661	0.889	3.564e-05
								Gamma-Glutamylleucine	metab_6858	2.738	243.134	2.5488	0.9244	3.783e-06
								10-Hydroxy-2-decenoic acid	metab_6866	2.73002	204.159	2.0843	0.9305	0.0001665
								Thienamycin	metab_6941	2.6575	305.116	2.9508	0.8795	2.532e-05
								6,7-Dimethoxy-1-Methyl-3,4-Dihydroisoquinoline	metab_6975	2.6495	223.144	2.1247	0.9292	0.005689
								2-Hydroxy-2,6,6-trimethylcyclohexanone	metab_6997	2.6415	174.149	3.0368	0.8295	0.007475
								Alpha-[3-[(Hydroxymethyl)nitrosoamino]propyl]-3-pyridinemethanol	metab_7022	2.6095	243.145	4.4191	0.6131	0.005117
								3-Hydroxysebacic acid	metab_7084	2.4665	260.149	2.5013	0.9138	0.0001096
								4-Hydroxy-6-octenoylcarnitine	metab_7124	4.10663	302.196	3.0558	0.8824	0.0004598
								6-(Pyridin-3-YL)hexanoic acid	metab_7250	4.21932	194.118	2.5132	0.9081	0.0002275
								N-(2-Hydroxypropyl)valine	metab_7517	1.23437	176.128	2.4555	0.9211	0.0006415
								Seryllysine	metab_7546	1.18685	256.129	3.0815	0.8944	7.021e-08
								Gamma-L-Glutamyl-L-pipecolic acid	metab_7550	1.17087	223.108	2.3183	0.9185	0.00333
								3-Ethyl-5-hydroxy-4,5-dimethyl-pyrrolin-2-one	metab_7605	1.08318	188.128	1.7003	0.9529	0.001362
								Peroxysimulenoline	metab_7746	0.8065	306.148	2.0285	0.9243	0.006709
								N-Acetylcadaverine	metab_7791	0.752117	145.133	1.607	0.9435	0.03236
								N-(2-Methylacryloyl)-L-histidine	metab_7800	0.744333	256.129	1.5341	0.9677	0.0002692
								Allopregnanolone	metab_8513	5.46208	341.243	3.3921	0.8067	8.018e-05
								Dehydrovomifoliol	metab_8521	2.8022	264.159	3.7246	0.6909	0.02336
								Enalaprilat	metab_8524	3.9293	349.176	2.9161	0.8888	1.801e-05
								Estradiol	metab_8525	3.17202	295.165	2.4656	0.9203	0.001599
								Herniarin	metab_8529	4.83472	218.081	1.5801	0.9537	0.008893
